# Supplementary material for: Nitidine Chloride Alleviates Hypoxic Stress via PINK1-Parkin-Mediated Mitophagy in the Mammary Epithelial Cells of Milk Buffalo
Source: Animals (Basel). 2024 Oct 18;14(20):3016. doi: 10.3390/ani14203016 (PMC11505235; doi:10.3390/ani14203016)
Supplement: Supplementary file 1 [file animals-14-03016-s001.zip › Raw data forantioxidative enzymes.xlsx]

## Sheet: Sheet1
	MDA	1	2	3	4	5	6
	CON	4.4425	4.6988	4.2494	4.2617	4.2654	5.08	4.0544
	HY	9.1233	8.6741	8.9438	9.6404	7.7923	10.4521	9.2166
	NC	5.8822	5.5853	6.4269	6.1123	5.4212	6.3423	5.4068
	SOD
	CON	27.7623	27.5824	26.8244	28.8751	29.0752	26.4513	27.7449
	HY	17.5814	18.0718	17.234	17.4414	18.0715	17.0912	17.5766
	NC	22.0528	21.9893	22.5276	22.4234	22.8931	21.2113	21.2633
	GSH-PX
	CON	30.7628	31.8266	31.4528	30.7078	32.7528	28.7144	29.1228
	HY	15.6116	16.1797	14.8388	16.1797	16.6416	14.5816	15.2565
	NC	23.4942	24.2696	24.077	22.1508	24.8345	22.1536	23.4455
	CAT
	CON	19.6621	19.5997	20.1266	20.5535	21.1525	18.1703	18.3356
	HY	12.3912	13.1414	12.2105	11.8217	13.1215	11.6405	12.3896
	NC	15.5435	15.305	16.5033	14.8184	16.4938	14.4912	15.6512
	T-AOC
	CON	5.1818	5.2046	5.2786	5.2746	6.0422	4.3211	4.9862
	HY	2.1932	2.1706	2.3173	2.354	2.4452	1.9411	1.9122
	NC	3.2216	3.3653	3.3876	3.2533	3.6624	2.7811	2.8816
